# Supplementary material for: Molecular insights into postharvest seed coat darkening in common beans: a look beyond the P gene
Source: Front Plant Sci. 2025 Aug 19;16:1595906. doi: 10.3389/fpls.2025.1595906 (PMC12401897; doi:10.3389/fpls.2025.1595906)
Supplement: Supplementary Table 1 — Oligonucleotides used in this study. [file Table1.xlsx]

## Sheet: Sheet1
Table S1. Oligonucleotides used in this study
Gene name	Accession	Primer name	Sequence 5' to 3'	Amplicon size (bp)	Purpose
P-1/Psd-1	Phvul.007G171333	bHLH333L-GWF	GGGGACAAGTTTGTACAAAAAAGCAGGCTTCATGGCTGCACCACTAGGCAATA	1992 (P-1), 1995 (Psd-1)	Gateway cloning
		bHLH333L-GWR	GGGGACCACTTTGTACAAGAAAGCTGGGTCGTGGACAGCGTGGGGAATGATTCG
P-2/Psd-2	Phvul.007G171333	bHLH333S-GWF	GGGGACAAGTTTGTACAAAAAAGCAGGCTTCATGGCTGCACCACTAGGCAATA	1658 (P-2), 1661 (Psd-2)
		bHLH333S-GWR	GGGGACCACTTTGTACAAGAAAGCTGGGTCTGTCACCAAAATCAACTTTATA
PvMYB3A	Phvul.003G132100.1	PvMYB3AGWF	GGGGACAAGTTTGTACAAAAAAGCAGGCTTCATGGGGAGAAGCCCTTGTTG	935
		PvMYB3AGWR	GGGGACCACTTTGTACAAGAAAGCTGGGTTTGATTGTCCTACTCTTTCCTCGCTG
PvMYB10A	Phvul.010G130500.1	PvMYB10AGWF	GGGGACAAGTTTGTACAAAAAAGCAGGCTTCATGGGAAGAAGTCCTTGTTGT	878
		PvMYB10AGWR	GGGGACCACTTTGTACAAGAAAGCTGGGTCTAGCCAATCAAATCCGGACTC
PvMYB10B	Phvul.010G130600.1	PvMYB10BGWF	GGGGACAAGTTTGTACAAAAAAGCAGGCTTCATGGGAAGAAGACCCTGC	783
		PvMYB10BGWR	GGGGACCACTTTGTACAAGAAAGCTGGGTCATCATTTTCAAGTCCAAGAAAGGAA
PvWD9	Phvul.009G044700	PvWD9GWF	GGGGACAAGTTTGTACAAAAAAGCAGGCTTCATGGATAATTCCACCCAAGA	1011
		PvWD9GWR	GGGGGACCACTTTGTACAAGAAAGCTGGGTCAACCTTCAAAAGCTGCACCT
PvWD1	Phvul.001G098000	PvWD1GWF	GGGGACAAGTTTGTACAAAAAAGCAGGCTTCATGGGCGCGAGTAGTGAC	1056
		PvWD1GWR	GGGGACCACTTTGTACAAGAAAGCTGGGTCAACCCTAAGAATCTGAAGTTTAGTGGAG
P-1	Phvul.007G171333	P-1-LinkR	TGGTTGAAATGTTGTGCTGTGGACAGCGTGG		Overlap PCR
PvMYB3A	Phvul.003G132100.1	MYB3A-LinkF	AGCACAACATTTCAACCAATGGGGAGAAGCCC	2943 (with P-1)
PvMYB10B	Phvul.010G130600.1	MYB10B-LinkF	AGCACAACATTTCAACCAATGGGAAGAAGACCCTGC	2793 (with P-1)
PvDFR1A	Phvul.001G012700.1	PvDFRF	ATGGGTTCAGTGTCTGAAAC	1065	RT-PCR
		PvDFRR	TTAGTTCTGAATGATGCCATTCA
PvDFR1B	Phvul.001G012800.1	PvDFR800F	ATGGGTTCAACTTCCGAATCC	1020
		PvDFR800R	CTATTTGTGCATGGTGCCATTAAC
PvANR2A	Phvul.002G218600.1	PvANR2AF	ATGGGAAGCATGAAGGCAATG	1014
		PvANR2AR	CTAGTTCTTGAGTGCCCCCT
PvANR2B	Phvul.002G218700.1	PvBANF	ATGGCCACTGTCAAGAAAATTGG	1210
		PvBANR	TCAGTTCTTGAGAGCCCCTTTG
PvLAR7	Phvul.007G102100	PvLARF	ATGGTAACGTCACCAACCATTC	1047
		PvLARR	TTATCCACAGGAAGCCATGATTG
PvMATE8	Phvul.008G197000	PvMATE8F	ATGGGCTCCGTGGACTTTAATGAC	1533
		PvMATE8R	TGAGTCAGTAACCAGTTCATCTAAGG
P	Phvul.007G171333	qbHLHF1	AAGATCCAGGAGCTGGAGGC	99	qRT-PCR
		qbHLHR1	CCTTGCTCGAATTGCTACTCGTCC
PvDFR1A	Phvul.001G012700.1	qPvDFR700F	CAAAGAAGATCAGAGACTTGGG	185
		PvDFRR	TTAGTTCTGAATGATGCCATTCA
PvDFR1B	Phvul.001G012800.1	qPvDFR800F	GAAGAAGATCACAGACATGGGC	139
		PvDFR800R	CTATTTGTGCATGGTGCCATTAAC
PvANR2A	Phvul.002G218600.1	qPvANR2AF	CAACCGAATTCGATGATATCCCC	153
		PvANR2AR	CTAGTTCTTGAGTGCCCCCT
PvANR2B	Phvul.002G218700.1	PvBANF	ATGGCCACTGTCAAGAAAATTGG	193
		qPvBANR	CTGCTCCAAATATGTTCAAGTCGC
PvLAR7	Phvul.007G102100	qPvLARF	GAGGACTTTGCTCATATGATTGAGG	108
		PvLARR	TTATCCACAGGAAGCCATGATTG
PvMATE8	Phvul.008G197000	PvMATE8F	ATGGGCTCCGTGGACTTTAATGAC	169
		PvMATE8qR	GCCTTGACTCCCACAGAACAAGC
PvUbQ	Phvul.007G052600.1	PvUbqF	ACAGCTGGAGGATGAAAGGA	148
		PvUbqR	GTCCGAACTCTCCACCTCAA
ttg1	At5G24520	AtTTG1F	ATGGATAATTCAGCTCCAGATTCG	1026	Genotyping
		ArTTG1R	TCAAACTCTAAGGAGCTGCATTTTG
tt2	AT5G35550.1	TT2-5'	GGTCAACGCCGGTCAACAC	2700
		TT2-3'	AATGTATTCTAATACATTTCT
